# Supplementary material for: Phytochemical Characterization of Saudi Mint and Its Mediating Effect on the Production of Silver Nanoparticles and Its Antimicrobial and Antioxidant Activities
Source: Plants (Basel). 2023 May 30;12(11):2177. doi: 10.3390/plants12112177 (PMC10255414; doi:10.3390/plants12112177)
Supplement: Supplementary file 1 [file plants-12-02177-s001.zip]

Archive with 1 entries (1 files):
- plants-2411413-supplementary.pdf
